# Supplementary material for: Concurrent sigmoid colon adenocarcinoma presenting with cutaneous adult T-cell leukemia/lymphoma: a rare case report
Source: Infect Agent Cancer. 2026 Apr 11;21:40. doi: 10.1186/s13027-026-00755-6 (PMC13185279; doi:10.1186/s13027-026-00755-6)
Supplement: Supplementary file 3 — Supplementary Material 3 [file 13027_2026_755_MOESM3_ESM.xlsx]

## Sheet: Sheet1
Table S1. Characteristics of included studies.
Reference (Author, Year, PMID/DOI)	Age (years)	Sex (M/F)	Country/Race	Comorbidities / Background	Clinical Presentation	Diagnosis	ATLL Involvement Site	IHC Markers/Bone marrow / Morphology	Primary GI Site	Histologic Type	Histologic Grade	TNM Stage / Invasion pattern	Lymphovascular / Perineural Invasion	Tumor Markers (CEA, CA19-9, etc.)	MMR / MSI Status	metastasis	Imaging	lab findidg	other malignancy	Viral marker	HTLV-1 Serology / Method	Other viral markers	other risk factor	prognosis(dead/alive)	Pathology	Immunophenotype	Molecular markers	Treatment/intervention	chemotherapy regimen	Surgical Procedure	Adjuvant / Systemic Therapy	HSCT / Transplant	Response to treatment	Outcome / Follow-up	Organomegaly	tumor size	Notes / Special features
kodama et al.1995	64	M	Japan	diabetes mellitus	proteinuria, hypergammaglobulinemia and bilateral enlargement of several cervical, axillary and inguinal lymph nodes	smoldering ATL, B-Cell Lymphoma and gastric adenocarcinoma	NA	CD2, 85.5%; CD3, 63.4%; CD4,47.1%; CD8, 48.6%; CD19, 3.5%; CD20, 2.4%; CD25, 36.8%; CD45RO and 62.7% / absence a bsence and no massive proliferation of malignant cells/ 4.5% abnormal lymphocytes, which included 1% flower cells	anterior wall and antrum	adenocarcinoma	NA	NA	plasmacytic lymphomacells which had infiltrated to the lamina propria	NA	NA	No		blood cell count of 4,600/μL, with 4.5% abnormal lymphocytes, including 1% flower cells	B-cell lymphoma	HTLV-I proviral DNA monoclonal integration in peripheral blood mononuclear cells was confirmed by Southern blot analysis	Serum HTLV-I antibody was positive (xl,560)				adenocarcinoma				cyclophosphamide, THP-adriamycin, vindesin and prednisolone followed by low dose oral etoposide	NA	NA	Nothing	systemic lymphadenopathy markedly improved, and the serum IgA level declined to 2,800 mg/dl. However, no decrease in the abnormal lymphocyte count in peripheral blood was noted. The early gastric cancer lesion at the anterior wall was endoscopically resected, and no recurrence of the lesion has observed.	NA	Nothing	16x5 mm was located at the anterior wall, and the other 24x12 mm at the antrum
ono et al. 1989	76	M	Japan		systemic lymph node swelling	ATL	systemic	CD2-positive cells were 7 170, CD3-positive 20970, CD4-positive 4676,and CD8-positive 7%.	NA	moderately differ-entiated adenocarcinoma	NA	NA	NA	NA	NA	NA	NA	Leukocytecount was 4400/p1, and no abnormal lymphocytes were found.	NO	HTLV-I pro-viral DNA was proved in the lymph node cells.	positive ATLA antibody	NA	NA		moderately differ-entiated adenocarcinoma				cyclophosphamide, doxorubicine, vincristine, and pred-nisolone
ono et al. 1989	79	M	Japan		mass at his lower abdomen	ATL	Lymphadenopathy in the Lower abdomen, submandibular and the paraaortic regions	CD2-positive cells were 94%, CD3-positive 26%, CD4-positive 769’0, and CD8-positive 15%	NA	moderately differ-entiated adenocarcinoma	NA	NA	NA	NA	NA	NA			colon cancer (well-differentiatedadenocarcinoma)	HTLV-I proviral DNA was dem-onstrated in lymphocytes of this mass	positive ATLA antibody				well-differentiatedadenocarcinoma				cyclophos-phamide, doxorubicine, vincristine, and prednisolone, and byirradiation of 5000 cGy
ono et al. 1989	77	M	Japan		lymph node swelling in the left axillary region	ATL(lymphoma type, Stage IA)	left axillary region	CD2-positive cells were 9 I%, CD3-positive 56%, CD4-positive56%, and CD8-positive 18%	Stomach	well-differentiatedadenocarcinoma	NA	NA	NA	NA	NA	NA	NA	Leu-kocyte count was 4000/p1without abnormal lymphocytes.	NA	HTLV-I proviral DNA was demonstrated in the lymph nodecells	positive ATLA antibody
tani et al. 2001	67	M	Japan		nausea and epigastralgia	ATL and gastric carcinoma	regional abdominal lymph nodes	CD3 (%) 84.9, CD4 (%) 63.2, CD8 (%) 15.4, CD4/CD8 4.10	NA	gastric carcinoma	NA	T3N3P0H0M0	yes	CEA (ng/ml)( 5.0) = 15.2, CA19-9 (U/ml)=( 30) 87.3	NA	NA	swelling of the regional abdominal lymph nodes that existed around the gastric cancer and para-aortic lymph nodes,	WBC (/mm³) 8800، Stab (%) 0، Seg (%) 39، Lymph (%) 41، Mono (%) 13، Flower cell (%) 7، RBC (/mm³) 3.14×10⁶، Hb (g/dl) 9.3، Ht (%) 29.4، Plat. (/mm³) 3.0×10⁵، TP (g/dl) 7.1، T. Bil (mg/dl) 0.4، GOT (IU/l) 19، GPT (IU/l) 10، LDH (IU/l) (230–460) 402، BUN (mg/dl) 15.7، Cr (mg/dl) 1.3، Na (mEq/l) 141.1، K (mEq/l) 4.8، Cl (mEq/l) 102.6، Ca (mEq/l) 9.0، iP (mEq/l) 3.3	NA	Na	high level of anti-HTLV-I anti body	NA	died		adenocarcinioma				50mg cisplatin given on day 1, 30mg adriamycin given on day 1, and 500mg 5-fluorouracil given on days 1–5 (FAP), 50mg etoposide (VP-16) and 30mg ubenimex were given orally for adjuvant immunochemotherapy.	a total gastrectomy, splenectomy, cholecy stectomy, and D3 level lymph node dissection, followed by a Roux-en-Y anastomosis				CT and magnetic resonance imaging (MRI) suggested a metastatic tumor associated with gastric carcinoma, and he underwent the resection of this metastatic tumor to decompress the spinal cord on April 8, 1996, which resulted in resolution of the paraplegia. Histological examination indicated that the epidural tumor was metastasis of ATL.
Daibata,M et al. 2003	50	M	Japan	None	Weight loss, fever (3 weeks), superficial lymphadenopathy, occipital mass (4 cm)	ATLL, Gastric Adenocarcinoma	Lymph nodes (neck, axilla), occipital mass	CD4+ lymphocytes; TCR gene rearrangement	Stomach (stomach angle/body)	Moderately differentiated adenocarcinoma	Moderate	Early gastric cancer; no lymph node metastasis from carcinoma	NA	NA	NA	No	NA	WBC 6.2×10^9/L; 1% abnormal lymphocytes; normal LDH and calcium; soluble IL-2 receptor elevated (8600 U/mL)	ATLL	HTLV-1 ; EBV detected in both gastric cancer cells and lymphoid cells	Positive HTLV-1 antibodies; monoclonal HTLV-1 proviral integration (Southern blot)	EBV IgG VCA positive; EBV DNA detected; monoclonal EBV terminal fragments detected		alive	mall-to-medium atypical lymphocytes + scattered CD30+ cells; Stomach tumor: moderately differentiated adenocarcinoma positive for EBER	ATLL cells CD4+	HTLV-1 monoclonal integration; EBV monoclonal terminal fragments	Combination chemotherapy	Cyclophosphamide, doxorubicin, vincristine, prednisolone, etoposide, vindesine, ranimustine, mitoxantrone	Partial gastrectomy	Chemotherapy for ATLL	NA	Partial remission	Partial remission	NR	Gastric lesion superficial; lymph node mass ~4 cm (occipital region)	Rare coexistence of EBV-positive both gastric carcinoma and ATLL; EBV likely contributed to pathogenesis of both malignancies
Mori T et al. 1994	64	M	Japan	Heavy drinker (360 ml sake/day for 35 years), smoker (15 cigarettes/day for 40 years), history of bladder cancer, skin cancer	Hoarseness	HTLV-1 carrier, quadruple carcinomas (bladder, skin, larynx, liver)	None detected	Peripheral blood lymphocytes: CD3 68.7%, CD4 32.1%, CD8 38.5%; no abnormal lymphocytes in PB smear	Liver (hepatocellular carcinoma)	Bladder: transitional cell carcinoma; Skin: basal cell carcinoma; Larynx: squamous cell carcinoma; Liver: hepatocellular carcinoma	NR	Larynx: T2N0M0	NA	NA	NA	NR	NA	RBC 3.66x10^6/μL, Hb 13.5 g/dL, Hct 39.1%, WBC 3,300/μL, Plt 8.4x10^4/μL, TP 7.1 g/dL, Alb 3.8 g/dL, T.Bil 0.7 mg/dL, Cholinesterase 0.55 APH, ALP 64 IU/L, GPT 59 IU/L, GOT 46 IU/L, IgG 1,060 mg/dL, IgA 217 mg/dL, IgM 71 mg/dL	Bladder cancer, skin cancer, laryngeal cancer	Anti-HCV antibody positive	Positive (x4,096) by particle agglutination and Western blot	HCV positive	Blood transfusion (before HTLV-1 screening), family history of cancer (sisters)	alive	Bladder: pedunculated papillary tumor; Skin: 1.5x1.0 cm left auricle; Larynx: squamous cell carcinoma; Liver: HCC with cirrhosis	PB lymphocytes: CD3+, CD4+, CD8+	HTLV-1 proviral DNA: monoclonal integration negative (Southern blot), positive by PCR in PB mononuclear cells; negative in HCC tissue	Bladder cancer: partial cystectomy + Mitomycin C, Doxorubicin, Cytarabine; Skin cancer: total resection; Larynx cancer: irradiation; Liver cancer: partial hepatectomy	Mitomycin C, Doxorubicin 1,350 mg, Cytarabine 13.5 kg (intravesical/bladder)	Partial cystectomy (bladder), total resection (skin), partial hepatectomy (liver)	NA	NA	no recurrence reported	Alive	NR	Bladder: ~3 cm; Skin: 1.5x1.0 cm; Liver: 2.6x2.6 cm	Quadruple primary malignancies in HTLV-1 carrier; no ATL features; possible HTLV-1 involvement in carcinogenesis indirect; history of blood transfusion and HCV infection
Tatsuro Jo et al. 2020	65	F	Japan	Chronic Hepatitis C	NR	Acute-type ATLL; later Hepatocellular Carcinoma	Systemic blood involvement	NR	Liver (HCC)	Hepatocellular carcinoma (HCC)	NR	NA	NA	NA	NA	No	Ultrasound, CT, MRI	HTLV-1 proviral load 25–65 copies	ATLL	HCV positive	Positive; Tax-specific CTL detection; HTLV-1 proviral load monitored	HCV positive		Long-term survival; >9 years CR for ATLL; no recurrence of HCC	HCC diagnosed radiologically; spontaneous disappearance	Strong expansion of memory and effector CTLs; Tax-specific CTLs >2%	Increased TCR Vβ 13.1 clone after HCC development	VCAP-AMP-VECD chemotherapy + EPOCH + Pegylated IFN-α2b; HCV: DAA therapy	VCAP-AMP-VECD (mLSG15), EPOCH	None	Pegylated IFN-α2b for ATLL	NA	ATLL achieved CR twice; HCC regressed spontaneously	Alive	NR	20 mm → 14 mm → 10 mm → disappeared	Spontaneous regression of HCC associated with strong CTL response; persistent Tax- and HCV-specific memory CTL expansion
